# Supplementary material for: Outcomes of vitrectomy for diabetic tractional retinal detachment in Chicago’s county health system
Source: PLoS One. 2019 Aug 20;14(8):e0220726. doi: 10.1371/journal.pone.0220726 (PMC6701761; doi:10.1371/journal.pone.0220726)
Supplement: S1 Data — All data used to calculate means, standard deviations, confidence intervals, and P values in manuscript. (XLSX) [file pone.0220726.s001.xlsx]

## Sheet: Sheet1
Eye Number	preop_logmar	Preop BCVA (20/__)	final_logmar	Final BCVA (20/__)	Tamponade	TRD/RRD
1	1.98	1910	0.875061	150	C3F8	no
2	2.27989	3810	1.17609	300	C3F8	no
3	2.27989	3810	0.477121	60	C3F8	no
4	2.27989	3810	0.544068	70	C3F8	no
5	1.98	1910	0.477121	60	C3F8	no
6	2.27989	3810	0.09691	25	C3F8	no
7	2.27989	3810	0.477121	60	C3F8	yes
8	2.27989	3810	0.477121	60	C3F8	yes
9	2.27989	3810	0.69897	100	C3F8	no
10	1	200	0.30103	40	C3F8	no
11	2.27989	3810	1.17609	300	SO	yes
12	0.60206	80	0.176091	30	C3F8	yes
13	0.544068	70	0	20	C3F8	yes
14	2.27989	3810	0.60206	80	C3F8	yes
15	2.27989	3810	1	200	C3F8	yes
16	1.98	1910	1.98	1910	C3F8	no
17	1.98	1910	0.60206	80	C3F8	no
18	2.27989	3810	1.98	1910	C3F8	no
19	1.98	1910	1.98	1910	C3F8	yes
20	2.27989	3810	0.39794	50	C3F8	yes
21	0.544068	70	0.477121	60	C3F8	yes
22	1.30103	400	0.875061	150	C3F8	yes
23	2.27989	3810	2.27989	3810	SO	no
24	2.27989	3810	0.69897	100	C3F8	no
25	2.27989	3810	1	200	C3F8	yes
26	1.30103	400	1	200	C3F8	yes
27	2.27989	3810	0.875061	150	C3F8	yes
28	1.17609	300	1.60206	800	SO	yes
29	2.27989	3810	1.98	1910	C3F8	yes
30	0.60206	80	0.30103	40	C3F8	no
31	0.60206	80	0.176091	30	C3F8	no
32	1	200	0.544068	70	C3F8	no
33	2.27989	3810	1.98	1910	C3F8	yes
34	1	200	1	200	C3F8	no
35	2.27989	3810	0.39794	50	C3F8	no
36	2.27989	3810	1.09691	250	SO	yes
37	1.98	1910	0.69897	100	C3F8	no
38	1.98	1910	0.60206	80	C3F8	no
39	1	200	0.30103	40	C3F8	no
40	1.98	1910	0.30103	40	C3F8	no
41	1.30103	400	0.69897	100	C3F8	yes
42	2.27989	3810	1	200	C3F8	no
43	2.27989	3810	2.27989	3810	C3F8	yes
44	2.27989	3810	1.98	1910	C3F8	no
45	1.98	1910	0.69897	100	C3F8	no
46	2.27989	3810	1	200	SO	no
47	1.98	1910	0.69897	100	C3F8	no
48	2.27989	3810	1.98	1910	SO	yes
49	0.69897	100	0.477121	60	C3F8	no
50	1.98	1910	0.60206	80	C3F8	yes
51	0.69897	100	0.30103	40	C3F8	no
52	2.27989	3810	0.39794	50	C3F8	no
53	2.27989	3810	0.39794	50	C3F8	no
54	2.27989	3810	1.98	1910	C3F8	yes
55	1.98	1910	0.39794	50	C3F8	no
56	1.09691	250	LP	LP	C3F8	yes
57	1.98	1910	1.30103	400	C3F8	no
58	2.27989	3810	0.69897	100	C3F8	no
59	1.98	1910	1	200	C3F8	yes
60	2.27989	3810	0.176091	30	C3F8	yes
61	0.39794	50	2.27989	3810	C3F8	yes
62	2.27989	3810	0.30103	40	C3F8	no
63	1.98	1910	0.60206	80	C3F8	no
64	2.27989	3810	1.98	1910	C3F8	yes
65	2.27989	3810	0.477121	60	C3F8	no
66	1.98	1910	0.60206	80	C3F8	yes
67	1.30103	400	1	200	C3F8	yes
68	LP	LP	1.98	1910	C3F8	yes
69	LP	LP	2.27989	3810	C3F8	no
